# Supplementary material for: Vaginal Sheets with Thymbra capitata Essential Oil for the Treatment of Bacterial Vaginosis: Design, Characterization and In Vitro Evaluation of Efficacy and Safety
Source: Gels. 2023 Apr 2;9(4):293. doi: 10.3390/gels9040293 (PMC10137747; doi:10.3390/gels9040293)
Supplement: Supplementary file 1 [file gels-09-00293-s001.zip]

Archive with 1 entries (1 files):
- gels-2080591-supplementary.pdf
